# Supplementary material for: A Tendon-Specific Double Reporter Transgenic Mouse Enables Tracking Cell Lineage and Functions Alteration In Vitro and In Vivo
Source: Int J Mol Sci. 2021 Oct 17;22(20):11189. doi: 10.3390/ijms222011189 (PMC8537162; doi:10.3390/ijms222011189)
Supplement: Supplementary file 1 [file ijms-22-11189-s001.zip]

Archive with 4 entries (4 files):
- Figure S1 Cell counting area.pdf
- Table S1 Cell numbers.xlsx
- Vedio S2 Stretching system 2.mp4
- Video S1 Stretching system.mp4
