# Supplementary material for: A Tendon-Specific Double Reporter Transgenic Mouse Enables Tracking Cell Lineage and Functions Alteration In Vitro and In Vivo
Source: Int J Mol Sci. 2021 Oct 17;22(20):11189. doi: 10.3390/ijms222011189 (PMC8537162; doi:10.3390/ijms222011189)
Supplement: Supplementary file 1 [file ijms-22-11189-s001.zip › Table S1 Cell numbers.xlsx]

## Sheet: Tabelle1
	Cell Numbers（5 weeks）				Cell Numbers（35 weeks）
	Scarlet	DAPI	overlap	Area	Scarlet	DAPI	overlap	Area
1	62	218	47	182232	22	136	14	171750
2	60	155	31	161977	58	171	36	165438
3	100	141	65	146024	35	146	23	146447
4	91	161	55	120875	62	118	39	132638
5	103	182	78	162465	40	117	28	151101
6	119	189	81	179892	33	195	28	174934
7	97	154	59	182741	53	156	44	151267
8	133	186	86	155467	21	90	12	115472
9	127	156	93	207132	24	195	24	148337
10	87	180	61	197336	46	199	43	165859
11	85	137	52	152355	52	112	38	165679
12	137	169	88	149081	12	172	10	143872
13	97	137	69	169456	58	258	29	183742
14	118	157	70	186554	8	162	7	103712
15	106	140	68	162264	19	305	17	193353
16	143	162	70	143203	30	232	20	193249
17	105	130	62	155396	66	357	36	187377
18	105	164	67	202499	65	328	43	212051
19	81	133	47	164604	58	285	35	202023
20	91	144	55	134929	58	334	32	210218
21	109	147	66	178977	17	209	16	155092
22	118	150	69	187663	27	262	20	188669
23	97	125	61	168532	58	254	41	168702
24	157	180	76	196339	26	266	21	208174
25	107	142	75	169126	22	300	17	183811
26	82	129	55	185221	30	365	24	197950
27	107	130	59	182695	50	373	48	204803
28	102	169	60	138284	29	231	24	154330
29	106	152	68	195685	11	240	9	177140
30	99	176	58	199981	42	186	13	176564
31	66	131	44	164481	31	247	10	168505
32	96	210	50	147242	32	216	10	183235
33	91	187	62	192637	64	241	17	188623
34	88	181	48	203478	26	318	17	201110
35	84	160	45	188480	24	266	15	174430
36	55	159	38	127571	20	300	14	182466
37	103	188	76	191490	100	336	31	194755
38	93	186	57	191490	42	261	16	197344
39	87	141	46	178783	86	282	23	166236
40	62	164	43	133945	77	238	25	167043
41	95	169	64	186712	45	275	18	202322
42	120	188	78	209548	100	272	44	202222
43	67	145	33	184088	39	207	30	147234
44	118	193	86	149421	49	310	23	184025
45	76	160	54	137011	75	340	30	194233
46	90	194	59	192263	70	295	33	180481
47	84	168	56	177788	22	358	13	205971
48	110	179	66	131901	39	338	28	192949
49	93	162	57	174393	40	305	22	191920
50	59	275	26	229575	54	269	47	188892
